# Supplementary material for: Assessing the clinical diagnostic utility of multiplex ddPCR assays in thyroid nodules
Source: Thyroid Res. 2026 Mar 20;19:11. doi: 10.1186/s13044-026-00292-9 (PMC13005521; doi:10.1186/s13044-026-00292-9)
Supplement: Supplementary file 1 — Supplementary Material 1 [file 13044_2026_292_MOESM1_ESM.xlsx]

## Sheet: Sheet1
Well	Sample ID	Total Droplets	PIK3CA H1047		BRAF V600E		TERT		RPP30
			Positive droplets	Copies/20 µL	Positive droplets	Copies/20 µL	Positive droplets	Copies/20 µL	Positive droplets	Copies/20 µL
A09	PC-A Well	74585	584	1094.06	643	1205.07	1170	2200.58	3012	5737.16
B09	NC-A Well	87284	0	0	0	0	0	0	2280	3683.9
C09	NTC-A Well	82587	0	0	0	0	0	0	0	0
D09	NTC-A Well	89329	0	0	0	0	0	0	0	0
E09	NTC-A Well	88957	0	0	0	0	0	0	0	0
F09	NTC-A Well	89516	0	0	0	0	0	0	0	0
G09	NTC-A Well	82060	0	0	0	0	0	0	0	0
H09	NTC-A Well	74730	0	0	0	0	0	0	0	0
A10	NTC-A Well	85421	0	0	0	0	0	0	0	0
B10	NTC-A Well	88931	0	0	0	0	0	0	0	0
C10	NTC-A Well	92034	0	0	0	0	0	0	0	0
D10	NTC-A Well	88477	0	0	0	0	0	0	0	0
E10	NTC-A Well	85817	0	0	0	0	0	0	0	0
F10	NTC-A Well	92474	0	0	0	0	0	0	0	0
G10	NTC-A Well	86457	0	0	0	0	0	0	0	0
H10	NTC-A Well	68531	0	0	0	0	0	0	0	0
A11	NTC-A Well	88278	0	0	0	0	0	0	0	0
B11	NTC-A Well	97040	0	0	0	0	0	0	0	0
C11	NTC-A Well	93894	0	0	0	0	0	0	0	0
D11	NTC-A Well	92969	0	0	0	0	0	0	0	0
E11	NTC-A Well	90938	0	0	0	0	0	0	0	0
F11	NTC-A Well	86480	0	0	0	0	0	0	0	0
