# Supplementary material for: Assessing the clinical diagnostic utility of multiplex ddPCR assays in thyroid nodules
Source: Thyroid Res. 2026 Mar 20;19:11. doi: 10.1186/s13044-026-00292-9 (PMC13005521; doi:10.1186/s13044-026-00292-9)
Supplement: Supplementary file 2 — Supplementary Material 2 [file 13044_2026_292_MOESM2_ESM.xlsx]

## Sheet: Supplementary Table S1
Table S1 The details of the mutations and frequencies of 49 FNA nodules with postoperative pathology
number	Patient ID	Sex	Age	Bethesda	Pathology	ddPCR-six gene
						mutation-1	ratio(%)	mutation-2	ratio(%)
38	G2022-0038	Female	66	Ⅱ	benign	/	/
220	G2022-0225	Female	27	Ⅱ	benign	/	/
1	G2023-0114	Female	64	Ⅲ	PTMC	BRAF V600E	9.91
3	G2023-0136	Female	53	Ⅲ	PTC	BRAF V600E	8.58
4	G2023-0165	Female	58	Ⅲ	benign	NRAS Q61X	36.89
5	G2023-0167	Male	36	Ⅲ	PTMC	BRAF V600E	1.25
32	G2022-0032	Male	48	Ⅲ	PTMC	BRAF V600E	4.047
41	G2022-0041	Male	49	Ⅲ	PTMC	BRAF V600E	3.22646
277	G2022-0283	Female	26	Ⅲ	benign	/	/
40	G2022-0040	Female	45	Ⅳ	benign	KRAS G12/13X	1.11
250	G2022-0255	Male	65	Ⅳ	FVPTC	NRAS Q61X	42.7307
2	G2023-0134	Female	36	Ⅴ	PTMC	BRAF V600E	0.58
6	G2023-0198	Female	28	Ⅴ	PTC	BRAF V600E	2.51
7	G2023-0201	Male	54	Ⅴ	FVPTC	HRAS Q61X	3.82
11	G2023-0351	Male	34	Ⅴ	PTC	/	/
42	G2022-0042	Female	30	Ⅴ	PTC	BRAF V600E	4.21627	KRAS G12/13X	0.995
92	G2022-0093	Female	32	Ⅴ	PTMC	/	/
188	G2022-0193	Female	55	Ⅴ	PTC	BRAF V600E	6.29773
291	G2022-0297	Female	63	Ⅴ	benign	/	/
304	G2022-0310	Female	56	Ⅴ	PTMC	BRAF V600E	17.06
342	G2022-0348	Male	32	Ⅴ	PTC	BRAF V600E	13.06
362	G2022-0368	Male	60	Ⅴ	benign	/	/
383	G2022-0389	Male	43	Ⅴ	PTC	/	/
8	G2023-0205	Female	26	Ⅵ	PTC	BRAF V600E	28.86
9	G2023-0212	Female	42	Ⅵ	PTC	BRAF V600E	7.53
10	G2023-0327	Female	40	Ⅵ	PTC	BRAF V600E	0.62	KRAS G12/13X	0.23
31	G2022-0031	Male	52	Ⅵ	PTC	BRAF V600E	8.8119
43	G2022-0043	Female	30	Ⅵ	PTC	BRAF V600E	7.45902
44	G2022-0044	Female	51	Ⅵ	PTC	BRAF V600E	12.9899
78	G2022-0079	Female	50	Ⅵ	PTC	/	/
79	G2022-0080	Female	56	Ⅵ	PTMC	BRAF V600E	1.0175
87	G2022-0088	Female	35	Ⅵ	PTMC	BRAF V600E	29.26
91	G2022-0092	Female	51	Ⅵ	PTMC	BRAF V600E	5.00135
96	G2022-0097	Male	41	Ⅵ	PTC	BRAF V600E	10.1451	HRAS Q61X	0.28
112	G2022-0114	Female	36	Ⅵ	PTC	BRAF V600E	13.8
122	G2022-0126	Male	70	Ⅵ	PTC	BRAF V600E	5.34363
137	G2022-0141	Female	51	Ⅵ	PTC	BRAF V600E	19.66
138	G2022-0142	Female	51	Ⅵ	PTC	BRAF V600E	47.07
165	G2022-0170	Male	47	Ⅵ	PTC	/	/
173	G2022-0178	Male	64	Ⅵ	PTC	BRAF V600E	6.29006
206	G2022-0211	Female	74	Ⅵ	PTMC	BRAF V600E	0.52
207	G2022-0212	Female	74	Ⅵ	PTMC	NRAS Q61X	0.287
283	G2022-0289	Female	56	Ⅵ	PTC	BRAF V600E	0.4189
284	G2022-0290	Female	56	Ⅵ	PTC	BRAF V600E	26.35
294	G2022-0300	Male	42	Ⅵ	PTC	BRAF V600E	1.91769
303	G2022-0309	Male	46	Ⅵ	PTC	BRAF V600E	29.05
349	G2022-0355	Female	60	Ⅵ	PTC	/	/
351	G2022-0357	Male	59	Ⅵ	PTC	BRAF V600E	60.5
399	G2022-0405	Female	41	Ⅵ	PTMC	BRAF V600E	2.9249
